# Supplementary material for: Differentiation of Isomeric TAT1-CARNOSINE Peptides by Energy-Resolved Mass Spectrometry and Principal Component Analysis
Source: Molecules. 2025 Feb 12;30(4):853. doi: 10.3390/molecules30040853 (PMC11858179; doi:10.3390/molecules30040853)
Supplement: Supplementary file 1 [file molecules-30-00853-s001.zip]

Archive with 1 entries (1 files):
- molecules-3410727-supplementary.pdf
